# Supplementary material for: ﻿Sinosenecioyangii (Asteraceae), a new species from Guizhou, China
Source: PhytoKeys. 2022 Sep 27;210:1–13. doi: 10.3897/phytokeys.210.89480 (PMC9848965; doi:10.3897/phytokeys.210.89480)
Supplement: XML Treatment for Sinosenecio yangii [file phytokeys.210.89480-treatment1.xml]

<!DOCTYPE tp:taxon-treatment
  PUBLIC "-//TaxonX//DTD Taxonomic Treatment Publishing DTD v0 20100105//EN" "tax-treatment-NSO.dtd">
<tp:taxon-treatment xmlns:tp="http://www.plazi.org/taxpub"><tp:treatment-meta><kwd-group><label>Taxon classification</label><kwd>
                <named-content content-type="kingdom">Plantae</named-content>
              </kwd><kwd>
                <named-content content-type="order">Asterales</named-content>
              </kwd><kwd>
                <named-content content-type="family">Asteraceae</named-content>
              </kwd></kwd-group><mixed-citation publication-type="journal"><person-group><name><surname>Peng</surname><given-names>Jing-Yi</given-names></name><name><surname>Zhang</surname><given-names>Dai-Gui</given-names></name><name><surname>Deng</surname><given-names>Tao</given-names></name><name><surname>Huang</surname><given-names>Xian-Han</given-names></name><name><surname>Chen</surname><given-names>Jun-Tong</given-names></name><name><surname>Meng</surname><given-names>Ying</given-names></name><name><surname>Wang</surname><given-names>Yi</given-names></name><name><surname>Zhou</surname><given-names>Qiang</given-names></name></person-group><article-title>﻿<italic><tp:taxon-name><tp:taxon-name-part taxon-name-part-type="genus" reg="Sinosenecio">Sinosenecio</tp:taxon-name-part><tp:taxon-name-part taxon-name-part-type="species" reg="yangii">yangii</tp:taxon-name-part></tp:taxon-name></italic> (<tp:taxon-name><tp:taxon-name-part taxon-name-part-type="genus" reg="Asteraceae">Asteraceae</tp:taxon-name-part></tp:taxon-name>), a new species from Guizhou, China</article-title><source>PhytoKeys</source><day>27</day><month>09</month><year>2022</year><volume>210</volume><fpage>1</fpage><lpage>13</lpage><pub-id pub-id-type="doi">10.3897/phytokeys.210.89480</pub-id></mixed-citation></tp:treatment-meta><tp:nomenclature><label>﻿</label><tp:taxon-name>
              <object-id xmlns:xlink="http://www.w3.org/1999/xlink" content-type="arpha" xlink:type="simple">AF64558E-1298-5967-AE6E-AA5C7E0AFAE1</object-id>
              <tp:taxon-name-part taxon-name-part-type="genus" reg="Sinosenecio">Sinosenecio</tp:taxon-name-part>
              <tp:taxon-name-part taxon-name-part-type="species" reg="yangii">yangii</tp:taxon-name-part>
              <object-id xmlns:xlink="http://www.w3.org/1999/xlink" content-type="ipni" xlink:type="simple">urn:lsid:ipni.org:names:77305747-1</object-id>
            </tp:taxon-name><tp:taxon-authority>D. G. Zhang &amp; Q. Zhou</tp:taxon-authority><tp:taxon-status xmlns:xlink="http://www.w3.org/1999/xlink" xlink:type="simple">sp. nov.</tp:taxon-status><xref ref-type="fig" rid="F4">Figs 4</xref><xref ref-type="fig" rid="F5">, 5</xref></tp:nomenclature><tp:treatment-sec sec-type="material" id="SECID0EAZAE"><title>Type.</title><p>China. Guizhou: Libo County, Lihua Town, <named-content xmlns:xlink="http://www.w3.org/1999/xlink" content-type="dwc:verbatimCoordinates" xlink:type="simple"><named-content content-type="geo-json" specific-use="{&#34;type&#34;:&#34;Point&#34;,&#34;coordinates&#34;:[108.217500,25.614722]}" id="NCID0EJZAE" xlink:type="simple">25°36'53"N, 108°12'63"E</named-content></named-content>, on rock cliff by the side of a rural road, elev. 347 m, 16 March 2021, <italic>D. G. Zhang &amp; T. Deng</italic> 14231. (holotype: JIU! ; isotype: JIU!).</p></tp:treatment-sec><tp:treatment-sec sec-type="description" id="SECID0EQZAE"><title>Description.</title><p>Scapigerous herbs. Rhizomes short and stout with many fibrous roots. Stems slender, scapiform, erect or declining, solitary or several, 13–22 cm long, basally reddish-brown and sparsely white villous, almost smooth in upper part. Radical leaves several; petiole ca. 3–6.5 cm long, densely villous or glabrescent, basally expanded, not auriculate; lamina suborbicular or reniform, ca. 2.5–4.5 × 2.5–6.5 cm, base cordate, margin irregularly triangular dentate, shallowly undulate or entire, apex slightly acute; adaxially green, densely or sparsely pubescent, abaxially pale green or purplish red, sparsely arachnoid or nearly glabrous. Upper leaves 1 or 2, bract-like, shortly petiolate, lanceolate. Capitula usually 1–3, peduncles slender, ca. 2–3.5 cm long, with a basal linear bracteole, or with 1–2 small linear bracteoles in the upper part. Involucres campanulate, calyculate with 2–3 bracteoles or more; phyllaries ca. 13, lanceolate, ca. 6 mm long, with ciliate margin, apically acute or obtuse and sometimes purplish. Ray florets ca. 13, corolla tube 3 mm long, glabrous; ray yellow, oblong, ca. 12 mm long, 4-veined, apically 3-denticulate. Disc florets numerous; corolla yellow, 4 mm, with ca. 1.5 mm glabrous tube and 0.85 mm limb. Anthers oblong, 5, ca. 1.2 mm long, basally obtuse. Style branches ca. 0.5 mm long, puberulent. Achenes ca. 1 mm long, smooth and glabrous. Pappus absent.</p><fig id="F4" position="float" orientation="portrait"><object-id xmlns:xlink="http://www.w3.org/1999/xlink" content-type="doi" xlink:type="simple">10.3897/phytokeys.210.89480.figure4</object-id><object-id xmlns:xlink="http://www.w3.org/1999/xlink" content-type="arpha" xlink:type="simple">58533D57-61F8-56A7-A074-B374B7C3B95D</object-id><label>Figure 4.</label><caption><p>Holotype sheet of <italic><tp:taxon-name><tp:taxon-name-part taxon-name-part-type="genus" reg="Sinosenecio">Sinosenecio</tp:taxon-name-part><tp:taxon-name-part taxon-name-part-type="species" reg="yangii">yangii</tp:taxon-name-part></tp:taxon-name></italic> D. G. Zhang &amp; Q. Zhou.</p></caption><graphic xmlns:xlink="http://www.w3.org/1999/xlink" xlink:href="phytokeys-210-001_article-89480__-g004.jpg" position="float" orientation="portrait" xlink:type="simple" id="oo_748811.jpg"><uri content-type="original_file" xlink:type="simple">https://binary.pensoft.net/fig/748811</uri></graphic></fig><fig id="F5" position="float" orientation="portrait"><object-id xmlns:xlink="http://www.w3.org/1999/xlink" content-type="doi" xlink:type="simple">10.3897/phytokeys.210.89480.figure5</object-id><object-id xmlns:xlink="http://www.w3.org/1999/xlink" content-type="arpha" xlink:type="simple">F6FF2F00-9DB8-5BC1-8931-DFBAA7372FC2</object-id><label>Figure 5.</label><caption><p><italic><tp:taxon-name><tp:taxon-name-part taxon-name-part-type="genus" reg="Sinosenecio">Sinosenecio</tp:taxon-name-part><tp:taxon-name-part taxon-name-part-type="species" reg="yangii">yangii</tp:taxon-name-part></tp:taxon-name></italic><bold>A</bold> habit <bold>B</bold> capitulum <bold>C</bold> ray floret <bold>D</bold> disk floret <bold>E</bold> phyllary <bold>F</bold> stamens <bold>G</bold> style (drawing by Chu-miao Xie).</p></caption><graphic xmlns:xlink="http://www.w3.org/1999/xlink" xlink:href="phytokeys-210-001_article-89480__-g005.jpg" position="float" orientation="portrait" xlink:type="simple" id="oo_748812.jpg"><uri content-type="original_file" xlink:type="simple">https://binary.pensoft.net/fig/748812</uri></graphic></fig></tp:treatment-sec><tp:treatment-sec sec-type="phenology" id="SECID0ET2AE"><title>Phenology.</title><p>Flowering from March to May, fruiting from April to June.</p></tp:treatment-sec><tp:treatment-sec sec-type="etymology" id="SECID0EY2AE"><title>Etymology.</title><p>The species was named after Professor Qin-er Yang, an expert in the field of <italic><tp:taxon-name><tp:taxon-name-part taxon-name-part-type="genus" reg="Asteraceae">Asteraceae</tp:taxon-name-part></tp:taxon-name></italic> at the Chinese Academy of Sciences. The Chinese name is given as “亲二蒲儿根” (qīn èr pú ér gēn).</p></tp:treatment-sec><tp:treatment-sec sec-type="distribution" id="SECID0EF3AE"><title>Distribution and habitat.</title><p><italic><tp:taxon-name><tp:taxon-name-part taxon-name-part-type="genus" reg="Sinosenecio">Sinosenecio</tp:taxon-name-part><tp:taxon-name-part taxon-name-part-type="species" reg="yangii">yangii</tp:taxon-name-part></tp:taxon-name></italic> is known from Lihua Town, Libo County, Guizhou Province, China (Fig. <xref ref-type="fig" rid="F6">6</xref>). It was collected from a rock cliff by the side of a rural road in this town, at an altitude of 347 m.</p><fig id="F6" position="float" orientation="portrait"><object-id xmlns:xlink="http://www.w3.org/1999/xlink" content-type="doi" xlink:type="simple">10.3897/phytokeys.210.89480.figure6</object-id><object-id xmlns:xlink="http://www.w3.org/1999/xlink" content-type="arpha" xlink:type="simple">22F32165-0FC1-5D8C-BA9E-B79B0BB97D79</object-id><label>Figure 6.</label><caption><p>Distribution of <italic><tp:taxon-name><tp:taxon-name-part taxon-name-part-type="genus" reg="Sinosenecio">Sinosenecio</tp:taxon-name-part><tp:taxon-name-part taxon-name-part-type="species" reg="yangii">yangii</tp:taxon-name-part></tp:taxon-name></italic>.</p></caption><graphic xmlns:xlink="http://www.w3.org/1999/xlink" xlink:href="phytokeys-210-001_article-89480__-g006.jpg" position="float" orientation="portrait" xlink:type="simple" id="oo_748813.jpg"><uri content-type="original_file" xlink:type="simple">https://binary.pensoft.net/fig/748813</uri></graphic></fig></tp:treatment-sec></tp:taxon-treatment>
